# Supplementary material for: Development of genomic resources for the prairie vole (Microtus ochrogaster): construction of a BAC library and vole-mouse comparative cytogenetic map
Source: BMC Genomics. 2010 Jan 28;11:70. doi: 10.1186/1471-2164-11-70 (PMC2824727; doi:10.1186/1471-2164-11-70)
Supplement: Additional file 1 — Supplementary Table S1. Genes and orthologous positions in the mouse genome targeted for physical mapping in vole. [file 1471-2164-11-70-S1.XLS]

## Sheet: Sheet1
Supplementary Table 1. Genes and orthologous positions in the mouse genome targeted for physical mapping in vole.
Gene symbol	Gene name	Orthologous interval in mouse
Ar	Androgen receptor	chrX:94,354,025-94,518,590
Avpr1a	arginine vasopressin receptor 1A	chr10:121,852,044-121,852,830
Bdnf	brain-derived neurotrophic factor	chr2:109,479,169-109,525,524
Crh	corticotropin releasing hormone	chr3:19,853,994-19,907,699
Crhr1	corticotropin releasing hormone receptor 1	chr11:103,985,944-103,989,441
Crhr2	corticotropin releasing hormone receptor 2	chr6:54,995,059-55,047,116
Dat1	dopamine transporter 1	chr13:74,006,901-74,028,397
Drd1	dopamine receptor D1A	chr13:54,062,623-54,114,445
Drd2	dopamine receptor 2	chr9:49,097,471-49,155,474
Esr1	estrogen receptor 1 (alpha)	chr10:5,348,606-5,636,291
Esr2	estrogen receptor 2 (beta)	chr12:77,006,634-77,086,161
Nr3c1	glucocorticoid receptor	chr18:39,546,632-39,612,171
Ntrk2	neurotrophic tyrosine kinase, receptor, type 2	chr13:58,847,842-58,941,686
Oxt and Avp	oxytocin, prepropeptide and arginine vasopressin	chr2:130,235,562-130,308,161
Oxtr	oxytocin receptor	chr6:112,425,425-112,454,734
Th	tyrosine hydroxylase	chr7:142,700,944-142,742,056
Ucn	urocortin	chr5:31,393,489-31,456,505
Ucn2	urocortin 2	chr9:108,807,068-108,886,326
Ucn3	urocortin 3	chr13:3,912,136-3,940,498
Position in the mouse genome refers to the mm8 genome assembly and is defined based on the most proximal and distal probe locations for each interval.
