# Supplementary material for: Development of genomic resources for the prairie vole (Microtus ochrogaster): construction of a BAC library and vole-mouse comparative cytogenetic map
Source: BMC Genomics. 2010 Jan 28;11:70. doi: 10.1186/1471-2164-11-70 (PMC2824727; doi:10.1186/1471-2164-11-70)
Supplement: Additional file 2 — Supplementary Table S2. Vole BAC clones mapped to mouse genome (mm8) by a single BES. [file 1471-2164-11-70-S2.XLS]

## Sheet: Sheet1
Supplementary Table 2. Vole BAC clones mapped to mouse genome (mm8) by a single BES.
Clone Name	Location in mouse genome	Strand	GenBank Ac#
CH232-003E09	chr1:102037165-102037335	-	FI598137
CH232-001O02	chr1:125231648-125231972	+	FI597107
CH232-001H10	chr1:126612592-126612649	+	FI596796
CH232-004A15	chr1:12785797-12786034	+	FI846788
CH232-004J15	chr1:128207775-128207873	-	FI847203
CH232-002M16	chr1:132175156-132175272	+	FI597775
CH232-002H22	chr1:144200966-144201128	-	FI597552
CH232-001B06	chr1:146806600-146806783	+	FI596527
CH232-004D11	chr1:151591843-151592146	-	FI846921
CH232-002K08	chr1:160357964-160358097	+	FI597664
CH232-002N18	chr1:162268576-162268734	-	FI597828
CH232-486J10	chr1:166846585-166846754	+	FI599593
CH232-004K01	chr1:167709771-167710304	+	FI847218
CH232-003E18	chr1:174072892-174073038	-	FI598156
CH232-004J12	chr1:180910001-180910390	+	FI847198
CH232-004C08	chr1:181407146-181407475	+	FI846866
CH232-003P10	chr1:182264410-182265012	-	FI598630
CH232-002I05	chr1:186282275-186283143	-	FI597565
CH232-003I01	chr1:186283212-186284003	+	FI598298
CH232-004J02	chr1:186382172-186382218	+	FI847177
CH232-001N10	chr1:189714511-189714688	-	FI597074
CH232-003E12	chr1:19255381-19255490	+	FI598143
CH232-004E05	chr1:23107787-23107975	-	FI846954
CH232-004F05	chr1:23107787-23107975	-	FI847000
CH232-002D14	chr1:24434652-24435315	-	FI597356
CH232-004K11	chr1:29184764-29184977	-	FI847236
CH232-001K13	chr1:31609997-31610207	+	FI596939
CH232-001M12	chr1:35145604-35145830	+	FI597030
CH232-003M13	chr1:35471481-35471610	-	FI598505
CH232-004M11	chr1:36578526-36579164	+	FI847323
CH232-002C15	chr1:37057507-37057591	-	FI597311
CH232-004B19	chr1:38204272-38204373	-	FI846842
CH232-001P06	chr1:38564927-38565258	+	FI597156
CH232-004M05	chr1:41924563-41924815	-	FI847311
CH232-001M06	chr1:48214370-48214627	-	FI597019
CH232-001N05	chr1:51155515-51155716	-	FI597065
CH232-131D17	chr1:51968342-51968416	-	FI598773
CH232-003C07	chr1:60922770-60922913	+	FI598038
CH232-004D10	chr1:61373401-61373626	-	FI846919
CH232-003F14	chr1:61555934-61556123	+	FI598189
CH232-002E09	chr1:65671718-65672178	+	FI597393
CH232-003C14	chr1:75444774-75445417	+	FI598051
CH232-001P12	chr1:77600480-77600730	+	FI597169
CH232-002I21	chr1:77944063-77944340	-	FI597597
CH232-001E01	chr1:79766603-79767137	+	FI596644
CH232-004K02	chr1:84628793-84628900	+	FI847219
CH232-002M20	chr1:91513863-91514304	+	FI597784
CH232-004O07	chr1:96326918-96327060	+	FI847409
CH232-003M17	chr1:99737391-99738041	+	FI598513
CH232-002H04	chr10:101530504-101530902	+	FI597515
CH232-002P12	chr10:107986042-107986251	+	FI597911
CH232-002P23	chr10:110596933-110597031	-	FI597933
CH232-003B17	chr10:111675434-111676093	-	FI598013
CH232-003I03	chr10:113629997-113631768	-	FI598303
CH232-002I10	chr10:120512543-120512634	-	FI597575
CH232-275A05	chr10:121787643-121787814	+	FI599300
CH232-070B20	chr10:121787653-121787740	+	FI599163
CH232-004H10	chr10:12221839-12222252	+	FI847100
CH232-002C04	chr10:12558009-12558659	+	FI597289
CH232-003F03	chr10:13564703-13564816	-	FI598170
CH232-003M10	chr10:13623864-13624022	+	FI598498
CH232-001C10	chr10:16190007-16190095	-	FI596578
CH232-004C02	chr10:18691347-18691734	+	FI846854
CH232-004H06	chr10:19872522-19872643	+	FI847092
CH232-003M07	chr10:21132494-21132580	-	FI598492
CH232-003P12	chr10:21487706-21487818	-	FI598632
CH232-001C11	chr10:24407583-24408314	+	FI596580
CH232-001I21	chr10:25087785-25087901	-	FI596862
CH232-001A14	chr10:27452481-27453045	-	FI596498
CH232-001G16	chr10:34547046-34547253	-	FI596761
CH232-146I24	chr10:38749490-38749690	+	FI598869
CH232-001E18	chr10:4286040-4286346	-	FI596676
CH232-302A11	chr10:5329125-5329250	+	FI598724
CH232-437J07	chr10:5359928-5360016	-	FI599503
CH232-019F08	chr10:5379030-5379215	+	FI598830
CH232-344H21	chr10:5379030-5379215	+	FI599012
CH232-452D18	chr10:5422107-5422714	-	FI599532
CH232-100K02	chr10:5564004-5564206	-	FI599341
CH232-513A22	chr10:5570732-5571356	+	FI599410
CH232-286J13	chr10:5613890-5614148	-	FI599381
CH232-144C02	chr10:5632727-5632840	-	FI598864
CH232-428K05	chr10:5639567-5639656	-	FI599476
CH232-095E03	chr10:5680504-5680704	-	FI599316
CH232-433B14	chr10:5756601-5756811	-	FI599493
CH232-002B17	chr10:64548487-64548627	+	FI597266
CH232-003H01	chr10:68661361-68661405	+	FI598252
CH232-001E21	chr10:70016909-70017131	-	FI596682
CH232-004E03	chr10:70043682-70044206	+	FI846950
CH232-002G10	chr10:75319579-75319673	-	FI597487
CH232-004I13	chr10:86914685-86915153	-	FI847151
CH232-001E05	chr10:87940905-87941041	+	FI596652
CH232-003P08	chr10:9498604-9498825	+	FI598626
CH232-001C22	chr10:96439897-96440081	-	FI596603
CH232-001G17	chr10:99208299-99208390	-	FI596763
CH232-001P17	chr11:102354213-102354517	-	FI597178
CH232-001I22	chr11:103563489-103563916	+	FI596864
CH232-219A22	chr11:103903113-103903450	+	FI598803
CH232-419A04	chr11:103944932-103944986	+	FI599445
CH232-166J24	chr11:104151259-104151792	-	FI599056
CH232-002K06	chr11:104998654-104999410	-	FI597659
CH232-004I24	chr11:107164216-107164594	-	FI847173
CH232-004A06	chr11:116175898-116176098	-	FI846769
CH232-002L24	chr11:118369449-118369796	-	FI597743
CH232-004A22	chr11:12548727-12548828	+	FI846802
CH232-001K07	chr11:23789180-23789346	-	FI596928
CH232-002A18	chr11:26906240-26906959	-	FI597227
CH232-002I20	chr11:32178760-32178810	+	FI597596
CH232-004N01	chr11:34272520-34272653	+	FI847351
CH232-004G19	chr11:35984490-35985185	-	FI847069
CH232-309A09	chr11:36245093-36245184	+	FI598796
CH232-008F06	chr11:36255216-36255417	+	FI598684
CH232-026I24	chr11:36437545-36437611	-	FI598926
CH232-004A07	chr11:37312281-37312550	+	FI846771
CH232-003M15	chr11:37700722-37701446	+	FI598509
CH232-003C03	chr11:4012134-4012507	+	FI598030
CH232-004P09	chr11:46355543-46355780	-	FI847458
CH232-003E10	chr11:46703200-46703563	-	FI598140
CH232-002H17	chr11:50075680-50076283	-	FI597542
CH232-004C16	chr11:51177864-51178101	-	FI846882
CH232-002L09	chr11:64769155-64769464	+	FI597713
CH232-001E03	chr11:69035224-69035470	-	FI596648
CH232-004K12	chr11:69042155-69042573	-	FI847238
CH232-002K11	chr11:72526771-72526824	-	FI597670
CH232-003E02	chr11:75359337-75359668	+	FI598123
CH232-004O11	chr11:75703680-75703897	+	FI847417
CH232-003G02	chr11:75974431-75974529	+	FI598213
CH232-002P08	chr11:78965757-78966022	+	FI597904
CH232-003H14	chr11:7919780-7919853	-	FI598276
CH232-003F09	chr11:80391976-80392121	-	FI598182
CH232-004M20	chr11:8119736-8119997	-	FI847340
CH232-003J10	chr11:82733766-82734150	+	FI598363
CH232-004L02	chr11:84721710-84721843	+	FI847265
CH232-002D15	chr11:8553834-8554135	-	FI597357
CH232-002K09	chr11:88202215-88202840	-	FI597666
CH232-002J08	chr11:90071854-90071970	-	FI597620
CH232-001B16	chr11:91113488-91113911	-	FI596546
CH232-004F09	chr11:91961931-91962072	+	FI847008
CH232-001O12	chr11:95189098-95189280	+	FI597123
CH232-001J23	chr11:97252238-97252783	-	FI596912
CH232-433E10	chr11:98133252-98133466	+	FI599495
CH232-018A17	chr11:98135700-98135997	+	FI598775
CH232-290E12	chr11:98140934-98141009	+	FI599396
CH232-425O14	chr11:98148795-98148897	+	FI599465
CH232-001I19	chr12:102600394-102600525	-	FI596860
CH232-001G13	chr12:106544690-106544912	-	FI596755
CH232-003C12	chr12:116916929-116917049	-	FI598048
CH232-004A12	chr12:119040122-119040481	+	FI846781
CH232-001C12	chr12:32254057-32254432	-	FI596582
CH232-004K24	chr12:32758444-32758570	+	FI847261
CH232-002L06	chr12:35091589-35091915	+	FI597708
CH232-002O18	chr12:36663632-36663762	-	FI597876
CH232-002E19	chr12:41290458-41290899	-	FI597413
CH232-001C19	chr12:42867096-42867843	+	FI596596
CH232-004G16	chr12:43168533-43169075	+	FI847064
CH232-001K24	chr12:45500899-45500954	-	FI596958
CH232-003C20	chr12:45500899-45500954	-	FI598063
CH232-002B08	chr12:45500907-45500954	-	FI597251
CH232-001F04	chr12:47195129-47195952	-	FI596693
CH232-002N14	chr12:47195972-47196636	+	FI597819
CH232-002G18	chr12:4983710-4983851	-	FI597500
CH232-003P14	chr12:53745576-53745666	-	FI598637
CH232-002D08	chr12:60065759-60066019	+	FI597345
CH232-004J06	chr12:65262583-65262841	+	FI847186
CH232-001E22	chr12:69104464-69104522	-	FI596683
CH232-002F17	chr12:71516299-71517038	-	FI597455
CH232-003K09	chr12:73247591-73248290	-	FI598404
CH232-003A24	chr12:76443336-76443562	-	FI597980
CH232-022M01	chr12:76873503-76873625	+	FI598851
CH232-228I17	chr12:76903492-76904312	+	FI598911
CH232-301C04	chr12:76935101-76935297	+	FI598721
CH232-142M11	chr12:76963204-76963331	+	FI598857
CH232-352H05	chr12:77006570-77006822	+	FI599089
CH232-017I07	chr12:77117310-77117806	-	FI598766
CH232-175H15	chr12:80625113-80626448	+	FI599140
CH232-442D08	chr12:80643399-80643760	+	FI599510
CH232-310E23	chr12:80664100-80664493	+	FI598800
CH232-002P22	chr12:82010624-82010920	-	FI597932
CH232-004M21	chr12:82798774-82798845	-	FI847342
CH232-001P02	chr12:86429086-86429161	+	FI597149
CH232-004B03	chr12:91671133-91671270	-	FI846811
CH232-003D05	chr13:101912898-101913070	-	FI598082
CH232-002O02	chr13:106889951-106890186	+	FI597844
CH232-001F18	chr13:108321602-108321946	-	FI596719
CH232-002M03	chr13:110435940-110436293	-	FI597750
CH232-002K12	chr13:13495549-13495827	+	FI597671
CH232-003M08	chr13:15389078-15389227	-	FI598494
CH232-002M22	chr13:16710051-16710674	+	FI597788
CH232-002P13	chr13:19053410-19053533	+	FI597913
CH232-002F21	chr13:24983153-24983336	-	FI597463
CH232-002A12	chr13:29022094-29022568	+	FI597215
CH232-002D17	chr13:30864632-30865012	+	FI597361
CH232-003P23	chr13:31145665-31145726	+	FI598652
CH232-521O02	chr13:35273278-35274475	-	FI599435
CH232-479D11	chr13:3764993-3765660	+	FI599574
CH232-429M17	chr13:3789051-3789376	+	FI599482
CH232-447H18	chr13:3789051-3789376	+	FI599524
CH232-005B06	chr13:3793820-3794212	+	FI598673
CH232-365G06	chr13:3966530-3967022	-	FI599189
CH232-002L23	chr13:39943385-39943683	-	FI597741
CH232-366C12	chr13:40434056-40434202	-	FI599197
CH232-522A02	chr13:40485474-40485594	-	FI599440
CH232-267G15	chr13:40553436-40553548	-	FI599207
CH232-292A13	chr13:41516635-41516847	-	FI599400
CH232-002G06	chr13:42654354-42654599	-	FI597479
CH232-004P05	chr13:44084486-44084566	+	FI847450
CH232-003P09	chr13:45418335-45418492	+	FI598628
CH232-001G07	chr13:48059462-48059539	-	FI596743
CH232-220L09	chr13:54114001-54114480	+	FI598815
CH232-005G06	chr13:54127890-54128142	-	FI598676
CH232-027J06	chr13:54158686-54158772	-	FI598938
CH232-099A18	chr13:54212187-54212340	-	FI599332
CH232-133L17	chr13:58809237-58809325	+	FI598776
CH232-204P10	chr13:58891027-58891262	-	FI598696
CH232-289I14	chr13:58891089-58891262	-	FI599389
CH232-014I04	chr13:58939903-58940075	-	FI598762
CH232-003B03	chr13:60300870-60301489	-	FI597984
CH232-003I05	chr13:60631204-60631416	+	FI598307
CH232-004P02	chr13:7256855-7257022	+	FI847445
CH232-397E04	chr13:73800765-73800868	+	FI599378
CH232-252A08	chr13:73854447-73855168	+	FI599106
CH232-157A21	chr13:73980314-73980917	+	FI598956
CH232-326D14	chr13:73980314-73981080	+	FI598892
CH232-261I06	chr13:73980327-73980917	+	FI599187
CH232-300B16	chr13:73980330-73980891	+	FI598710
CH232-443H21	chr13:74026855-74027078	+	FI599513
CH232-386N18	chr13:74032191-74032416	-	FI599303
CH232-489H17	chr13:74032195-74032659	-	FI599602
CH232-201L14	chr13:74061505-74061571	-	FI599350
CH232-058B18	chr13:74091778-74092095	-	FI599134
CH232-158C24	chr13:74145459-74145723	-	FI598965
CH232-423F13	chr13:74147542-74148123	-	FI599452
CH232-003G01	chr13:76876785-76876997	-	FI598211
CH232-004H21	chr13:85277655-85278472	+	FI847122
CH232-040M24	chr13:9041958-9042078	+	FI599042
CH232-428O16	chr13:9041958-9042078	+	FI599481
CH232-522C13	chr13:9063258-9063725	-	FI599443
CH232-457G16	chr13:9064605-9065032	-	FI599552
CH232-058J01	chr13:9064688-9065020	-	FI599139
CH232-312O01	chr13:9067193-9067400	-	FI598804
CH232-004A04	chr13:9084652-9085406	-	FI846766
CH232-294D11	chr13:9121349-9121479	+	FI598693
CH232-210H03	chr13:9269850-9270138	-	FI598715
CH232-384P07	chr13:9297642-9297854	-	FI599295
CH232-216P04	chr13:9306309-9306428	-	FI598790
CH232-221L19	chr13:93983357-93984039	-	FI598882
CH232-004D02	chr13:94829917-94830055	+	FI846902
CH232-001J20	chr13:95193918-95194335	-	FI596908
CH232-193N14	chr13:98338585-98339325	+	FI599322
CH232-001C09	chr14:101316373-101316532	-	FI596576
CH232-002C02	chr14:107670374-107670750	+	FI597285
CH232-002H01	chr14:107900131-107900260	+	FI597511
CH232-004G06	chr14:110613919-110614141	+	FI847048
CH232-004A19	chr14:111497703-111497885	-	FI846796
CH232-004E02	chr14:114063466-114063533	-	FI846948
CH232-001M19	chr14:114591752-114592042	-	FI597044
CH232-001O24	chr14:17073062-17073363	+	FI597146
CH232-004H01	chr14:18795478-18795757	+	FI847081
CH232-001P03	chr14:18925762-18925900	+	FI597151
CH232-211B12	chr14:18945231-18945389	+	FI598719
CH232-164K16	chr14:18968379-18968495	+	FI599041
CH232-363K23	chr14:18970854-18971079	+	FI599181
CH232-001F21	chr14:28235679-28235832	+	FI596726
CH232-003F16	chr14:33343036-33343217	+	FI598194
CH232-004E16	chr14:34951490-34951561	+	FI846976
CH232-003D22	chr14:39798215-39798551	+	FI598116
CH232-003N07	chr14:44061849-44061948	-	FI598535
CH232-001O10	chr14:47372153-47372212	-	FI597120
CH232-003K21	chr14:48241805-48242190	-	FI598428
CH232-001I14	chr14:55037680-55037932	-	FI596851
CH232-243M07	chr14:64835921-64836061	-	FI599019
CH232-381D07	chr14:64862004-64862342	-	FI599279
CH232-001O05	chr14:67993912-67994649	-	FI597112
CH232-001L12	chr14:77231050-77231135	+	FI596982
CH232-003D01	chr14:79291162-79291586	-	FI598074
CH232-004L01	chr14:92770568-92771291	+	FI847263
CH232-001E02	chr14:96865796-96865921	-	FI596646
CH232-001L24	chr14:97789580-97790368	-	FI597006
CH232-002N16	chr15:12926593-12926891	-	FI597823
CH232-004K19	chr15:14864198-14864255	+	FI847252
CH232-410E17	chr15:15121949-15122161	+	FI599419
CH232-003L11	chr15:17956979-17957315	+	FI598454
CH232-001E11	chr15:18705351-18705530	-	FI596664
CH232-001H19	chr15:18961342-18961543	-	FI596814
CH232-004G09	chr15:22370039-22370170	+	FI847052
CH232-001K05	chr15:23708510-23708811	+	FI596925
CH232-002D10	chr15:26503178-26503695	-	FI597349
CH232-002L07	chr15:26924592-26925127	+	FI597709
CH232-001P09	chr15:3268464-3268572	-	FI597162
CH232-002D24	chr15:36037398-36037861	-	FI597375
CH232-002E18	chr15:40307314-40307388	+	FI597411
CH232-003E11	chr15:44823922-44824056	-	FI598141
CH232-001J21	chr15:46612044-46612206	-	FI596911
CH232-004F04	chr15:47412239-47412689	-	FI846998
CH232-004H09	chr15:51986001-51986303	+	FI847098
CH232-175J19	chr15:54970747-54970841	+	FI599145
CH232-003D13	chr15:72180355-72180486	+	FI598097
CH232-003J13	chr15:86171499-86171857	+	FI598368
CH232-134F10	chr15:96312420-96312462	+	FI598781
CH232-003A11	chr16:10528637-10528915	-	FI597958
CH232-002H13	chr16:15053176-15053276	+	FI597533
CH232-003J03	chr16:15564155-15564507	+	FI598349
CH232-004N05	chr16:15898169-15898755	+	FI847359
CH232-001B11	chr16:16880994-16881240	-	FI596536
CH232-004N13	chr16:31922489-31922991	-	FI847374
CH232-003L10	chr16:33811330-33811445	+	FI598453
CH232-002H14	chr16:37211286-37211425	+	FI597535
CH232-003K04	chr16:41197190-41197492	-	FI598395
CH232-001A02	chr16:60843339-60843573	+	FI596474
CH232-004H04	chr16:61989650-61989877	+	FI847087
CH232-004B07	chr16:63169509-63170289	+	FI846819
CH232-003F15	chr16:67237153-67237291	-	FI598192
CH232-003C15	chr16:73118597-73118788	+	FI598054
CH232-003G22	chr16:79333396-79333692	-	FI598248
CH232-003O04	chr16:80666422-80666760	-	FI598572
CH232-003I12	chr17:11711318-11711567	+	FI598319
CH232-002N10	chr17:29420719-29420800	-	FI597811
CH232-001G03	chr17:31731899-31732266	+	FI596737
CH232-002A21	chr17:43492635-43492771	+	FI597231
CH232-003I15	chr17:44061295-44062008	+	FI598325
CH232-003O13	chr17:45870118-45870559	+	FI598589
CH232-003N12	chr17:46115499-46115986	-	FI598543
CH232-001E06	chr17:46903841-46904067	+	FI596654
CH232-002B21	chr17:47439412-47439899	+	FI597274
CH232-001L22	chr17:5007446-5007516	+	FI597002
CH232-232E07	chr17:52152275-52152401	+	FI598922
CH232-446I08	chr17:52265155-52265311	-	FI599520
CH232-221L10	chr17:52284539-52284881	-	FI598879
CH232-004B11	chr17:56143450-56143634	+	FI846828
CH232-001O20	chr17:56652617-56652696	+	FI597140
CH232-004D06	chr17:56948296-56948466	+	FI846910
CH232-002A06	chr17:59025410-59025734	-	FI597203
CH232-003I09	chr17:6027641-6027722	+	FI598314
CH232-004L03	chr17:68308059-68308110	-	FI847267
CH232-004C03	chr17:68652578-68652766	+	FI846856
CH232-004D03	chr17:68652578-68652923	+	FI846904
CH232-004A17	chr17:74640586-74640722	-	FI846792
CH232-001H11	chr17:76809068-76809134	+	FI596799
CH232-002H06	chr17:81275011-81275205	-	FI597519
CH232-002K23	chr17:85109683-85109843	+	FI597693
CH232-002E01	chr17:87015397-87015830	+	FI597376
CH232-004P14	chr17:94151631-94151807	-	FI847466
CH232-001G12	chr18:13490836-13490899	-	FI596754
CH232-002O14	chr18:22102659-22102755	+	FI597868
CH232-001J11	chr18:25154400-25154518	-	FI596890
CH232-003L09	chr18:28446984-28447132	+	FI598451
CH232-167G12	chr18:39482638-39482704	+	FI599065
CH232-265B11	chr18:39485067-39485221	+	FI599191
CH232-036H02	chr18:39485067-39485545	+	FI599022
CH232-438L21	chr18:39498387-39498907	+	FI599504
CH232-001G18	chr18:40386584-40387151	-	FI596766
CH232-002A17	chr18:40682240-40682643	+	FI597224
CH232-001K18	chr18:53140820-53141129	+	FI596949
CH232-002C05	chr18:64486545-64486949	+	FI597290
CH232-003I11	chr18:66713915-66714245	-	FI598317
CH232-003M20	chr18:81378211-81378394	+	FI598516
CH232-225H20	chr18:81811466-81812042	+	FI598895
CH232-086F24	chr18:81866326-81866904	+	FI599249
CH232-098N17	chr18:81866720-81866935	+	FI599328
CH232-165O18	chr18:81866722-81866935	+	FI599052
CH232-452I07	chr18:81926950-81927501	+	FI599534
CH232-426G03	chr18:82001585-82001787	-	FI599469
CH232-346N16	chr18:82169046-82169118	-	FI599077
CH232-001B12	chr19:19824319-19824496	+	FI596539
CH232-003A23	chr19:29449162-29449566	+	FI597977
CH232-002F03	chr19:32756656-32756768	+	FI597426
CH232-002E05	chr19:34714810-34714887	-	FI597385
CH232-001M01	chr19:45063439-45063571	-	FI597008
CH232-001J05	chr19:46226680-46227191	-	FI596878
CH232-003H20	chr19:49281940-49282154	-	FI598289
CH232-001H15	chr19:53179101-53179212	-	FI596807
CH232-004K09	chr19:54617909-54618136	-	FI847234
CH232-001E16	chr19:57002115-57002292	-	FI596672
CH232-329L23	chr19:8974430-8975260	-	FI598912
CH232-213N10	chr19:8982161-8982936	-	FI598782
CH232-274D16	chr19:9005823-9006562	-	FI599293
CH232-403F11	chr19:9006032-9006572	-	FI599404
CH232-004O20	chr2:104152484-104152568	-	FI847432
CH232-004H18	chr2:107102809-107102929	-	FI847116
CH232-034P19	chr2:109423437-109424234	+	FI598966
CH232-190H20	chr2:109424960-109425360	+	FI599319
CH232-055L02	chr2:109479054-109479755	-	FI599122
CH232-379O12	chr2:109480288-109480476	+	FI599271
CH232-300K17	chr2:109493079-109493638	+	FI598713
CH232-300N22	chr2:109493101-109493582	+	FI598717
CH232-377P05	chr2:109539231-109539365	-	FI599213
CH232-142H17	chr2:109586252-109586841	-	FI598852
CH232-001L01	chr2:111677124-111677207	-	FI596961
CH232-003G18	chr2:114487728-114488148	+	FI598241
CH232-003D07	chr2:114507872-114508479	-	FI598085
CH232-269H17	chr2:116595840-116596126	+	FI599210
CH232-003O14	chr2:117048832-117049064	+	FI598590
CH232-002M04	chr2:117891605-117891692	-	FI597752
CH232-002P19	chr2:124890810-124890907	-	FI597925
CH232-004A01	chr2:125624380-125624481	+	FI846760
CH232-003O12	chr2:127813641-127814476	-	FI598587
CH232-001D15	chr2:130049210-130049311	+	FI596628
CH232-138E02	chr2:130056785-130057124	+	FI598836
CH232-358G11	chr2:130142661-130142881	+	FI599109
CH232-383G10	chr2:130244301-130244468	-	FI599290
CH232-489H05	chr2:130274154-130274518	-	FI599600
CH232-207G07	chr2:130297170-130297268	+	FI598707
CH232-479N08	chr2:130297170-130297268	+	FI599577
CH232-338I07	chr2:130412348-130412733	-	FI598984
CH232-520N05	chr2:130903966-130904287	-	FI599432
CH232-001P24	chr2:132051149-132051285	+	FI597190
CH232-004M15	chr2:133067712-133067896	-	FI847331
CH232-004H23	chr2:134663228-134663385	-	FI847125
CH232-001I12	chr2:135701944-135702485	+	FI596847
CH232-003D24	chr2:137322248-137322305	+	FI598120
CH232-004H16	chr2:137819691-137820752	-	FI847112
CH232-002C18	chr2:137932610-137932835	-	FI597317
CH232-004J03	chr2:139765207-139765331	-	FI847180
CH232-001B04	chr2:139965202-139965343	+	FI596523
CH232-001E19	chr2:140923041-140923145	+	FI596678
CH232-004F02	chr2:147495287-147495919	-	FI846994
CH232-003L23	chr2:14970500-14971094	-	FI598476
CH232-002F06	chr2:149812056-149812104	+	FI597433
CH232-001A19	chr2:15016631-15016750	-	FI596508
CH232-004E09	chr2:152298147-152298368	-	FI846962
CH232-004O22	chr2:159164560-159164655	-	FI847437
CH232-450C21	chr2:162904477-162905170	+	FI599528
CH232-060L03	chr2:163007371-163007621	-	FI599142
CH232-168C03	chr2:163030020-163030173	-	FI599069
CH232-526H02	chr2:163030020-163030173	-	FI599463
CH232-004K08	chr2:167457251-167457315	+	FI847232
CH232-001L06	chr2:178682029-178682136	-	FI596970
CH232-003I16	chr2:181747509-181747623	-	FI598326
CH232-004L22	chr2:18615157-18615418	-	FI847297
CH232-003F19	chr2:24220535-24220693	-	FI598199
CH232-002A11	chr2:25056010-25056763	+	FI597213
CH232-002L05	chr2:27532738-27532953	-	FI597706
CH232-002P14	chr2:30199941-30200296	-	FI597915
CH232-002L14	chr2:44280515-44280746	-	FI597723
CH232-004J05	chr2:47153530-47154046	+	FI847184
CH232-004B09	chr2:4835218-4835336	+	FI846823
CH232-003M23	chr2:52103474-52104078	-	FI598521
CH232-001H03	chr2:53115477-53115699	-	FI596782
CH232-001N01	chr2:53115477-53115699	-	FI597056
CH232-004E11	chr2:55705466-55706134	+	FI846967
CH232-001G06	chr2:55920506-55920650	+	FI596742
CH232-001P20	chr2:57963548-57963716	-	FI597184
CH232-001N23	chr2:65209596-65209937	-	FI597100
CH232-004G01	chr2:66659111-66659468	+	FI847040
CH232-002M24	chr2:71566846-71567534	+	FI597792
CH232-001B02	chr2:75725972-75726044	+	FI596518
CH232-002F08	chr2:76365580-76365795	-	FI597436
CH232-003H03	chr2:80079798-80080189	+	FI598257
CH232-001N15	chr2:82790431-82791053	+	FI597085
CH232-003C17	chr2:8614709-8614783	-	FI598057
CH232-002B06	chr2:93967207-93967276	+	FI597246
CH232-004G23	chr2:94302886-94303263	-	FI847077
CH232-004C22	chr2:95930455-95930608	+	FI846894
CH232-004N06	chr3:101078868-101079398	-	FI847361
CH232-003E16	chr3:103660728-103661087	-	FI598152
CH232-001G01	chr3:109986425-109986813	+	FI596733
CH232-004G03	chr3:114208985-114209221	-	FI847044
CH232-004D01	chr3:114403020-114403233	+	FI846900
CH232-003C02	chr3:114409920-114410157	-	FI598028
CH232-226N23	chr3:120343316-120343395	+	FI598898
CH232-388K21	chr3:120465647-120465890	-	FI599358
CH232-454N05	chr3:120469683-120469916	-	FI599540
CH232-194G24	chr3:120558201-120558710	-	FI599327
CH232-001E07	chr3:120844758-120844911	+	FI596656
CH232-004B10	chr3:127111728-127111859	-	FI846826
CH232-003L20	chr3:131045931-131046075	+	FI598472
CH232-004N09	chr3:13551622-13551855	+	FI847366
CH232-483A14	chr3:137883671-137883743	-	FI599582
CH232-507M05	chr3:137883671-137883743	-	FI599624
CH232-004N10	chr3:139824472-139824581	-	FI847368
CH232-004P10	chr3:139831957-139832335	-	FI847459
CH232-001I23	chr3:145583293-145583669	-	FI596866
CH232-003I06	chr3:147890888-147890996	-	FI598309
CH232-002B14	chr3:147949772-147949903	-	FI597262
CH232-002A20	chr3:150302600-150302733	+	FI597229
CH232-001B03	chr3:153630314-153630464	+	FI596521
CH232-001O18	chr3:156501661-156501885	-	FI597135
CH232-002O17	chr3:18788722-18789009	-	FI597873
CH232-003J07	chr3:19248202-19248395	+	FI598357
CH232-076I02	chr3:19806403-19806798	+	FI599229
CH232-271G04	chr3:19873801-19874482	-	FI599269
CH232-128K19	chr3:19883394-19883727	-	FI598756
CH232-165I14	chr3:19904682-19904909	-	FI599048
CH232-160O15	chr3:19909743-19909920	-	FI598972
CH232-342H03	chr3:19932742-19932950	-	FI598997
CH232-488B04	chr3:20038854-20040158	-	FI599598
CH232-003H08	chr3:27118352-27118601	+	FI598264
CH232-004E08	chr3:27215609-27215690	-	FI846960
CH232-004N23	chr3:28984737-28984894	-	FI847393
CH232-002G08	chr3:32642817-32642939	+	FI597483
CH232-002A14	chr3:35596029-35596755	+	FI597219
CH232-004L15	chr3:36360297-36360407	+	FI847288
CH232-001P08	chr3:38460426-38460911	+	FI597161
CH232-004L17	chr3:39290746-39291041	+	FI847292
CH232-003P16	chr3:41957189-41957807	-	FI598641
CH232-004L09	chr3:44684164-44684627	+	FI847278
CH232-004N15	chr3:45899484-45899767	+	FI847377
CH232-002A23	chr3:47376386-47376966	+	FI597234
CH232-003J11	chr3:48634382-48634516	-	FI598365
CH232-410F11	chr3:52167654-52167952	-	FI599422
CH232-004C06	chr3:53196974-53197351	-	FI846862
CH232-003C24	chr3:5553731-5554220	+	FI598071
CH232-002J09	chr3:59066033-59066255	+	FI597621
CH232-003C04	chr3:73833554-73833976	+	FI598032
CH232-001A07	chr3:83456564-83456708	+	FI596484
CH232-131B20	chr3:87005882-87006125	-	FI598768
CH232-001B21	chr3:94557550-94557696	+	FI596556
CH232-004F06	chr3:99395513-99395740	+	FI847002
CH232-002P06	chr3:99781365-99781518	-	FI597899
CH232-003P18	chr4:100285056-100285322	-	FI598642
CH232-001B22	chr4:103317110-103317177	-	FI596558
CH232-003C22	chr4:116947792-116947909	+	FI598067
CH232-003F13	chr4:127763150-127763856	-	FI598187
CH232-003O10	chr4:132137510-132137660	-	FI598585
CH232-342H22	chr4:135494275-135494391	-	FI599001
CH232-347C18	chr4:135494275-135494391	-	FI599081
CH232-002L20	chr4:137203611-137203915	+	FI597736
CH232-002K07	chr4:150244142-150244696	-	FI597662
CH232-002O12	chr4:150540014-150540433	+	FI597863
CH232-003G11	chr4:21829596-21829742	-	FI598228
CH232-001N04	chr4:21951353-21951810	+	FI597063
CH232-208J09	chr4:22095072-22095247	+	FI598712
CH232-001F11	chr4:31224101-31224562	-	FI596705
CH232-001G14	chr4:31224146-31224562	-	FI596758
CH232-004O06	chr4:32976609-32976769	+	FI847408
CH232-002B22	chr4:39716382-39716522	+	FI597276
CH232-001D11	chr4:45529097-45529183	-	FI596624
CH232-004D18	chr4:4562572-4563023	-	FI846934
CH232-003G14	chr4:48339459-48339507	+	FI598234
CH232-004F10	chr4:49284446-49284819	+	FI847010
CH232-002E21	chr4:52232266-52232907	-	FI597416
CH232-001D23	chr4:53725040-53725672	+	FI596642
CH232-002N23	chr4:57819597-57820177	+	FI597838
CH232-002C12	chr4:62244980-62245035	-	FI597305
CH232-004G18	chr4:64732174-64732736	+	FI847067
CH232-001H09	chr4:65826749-65826942	+	FI596794
CH232-003L19	chr4:73202649-73202901	+	FI598470
CH232-003F20	chr4:75545631-75546105	-	FI598201
CH232-001I24	chr4:80268009-80268078	+	FI596868
CH232-003G15	chr4:81941599-81942137	-	FI598235
CH232-004M08	chr4:8679701-8680301	-	FI847318
CH232-003C08	chr4:90580958-90581119	-	FI598039
CH232-004L24	chr4:93701707-93702102	-	FI847301
CH232-004F24	chr4:97113885-97114227	-	FI847037
CH232-003K16	chr5:103137421-103138081	+	FI598419
CH232-001A16	chr5:110738469-110738725	+	FI596503
CH232-003M02	chr5:117156351-117156700	+	FI598483
CH232-303C16	chr5:120059703-120060326	-	FI598728
CH232-122J09	chr5:120059949-120060195	-	FI598686
CH232-487L10	chr5:120066614-120066866	-	FI599596
CH232-088N14	chr5:120066756-120066866	-	FI599308
CH232-265N19	chr5:120204632-120205274	+	FI599194
CH232-003J17	chr5:12612384-12612694	-	FI598376
CH232-003F17	chr5:126128129-126128331	-	FI598196
CH232-003E13	chr5:13002878-13002988	-	FI598145
CH232-002O15	chr5:133189042-133189398	-	FI597870
CH232-003K10	chr5:13331506-13331698	-	FI598407
CH232-004G13	chr5:138512529-138512607	-	FI847058
CH232-001O06	chr5:14128548-14128801	+	FI597114
CH232-001K01	chr5:141776849-141777636	-	FI596916
CH232-002M08	chr5:17251487-17251771	-	FI597759
CH232-002A05	chr5:22268432-22268597	+	FI597201
CH232-217J15	chr5:31435544-31435858	-	FI598794
CH232-001K20	chr5:32570010-32570268	+	FI596952
CH232-003P19	chr5:32669799-32670140	+	FI598645
CH232-002K13	chr5:33656974-33657512	+	FI597673
CH232-004B13	chr5:34171431-34171641	-	FI846832
CH232-004N11	chr5:36421858-36421961	+	FI847370
CH232-517P20	chr5:37337948-37338048	-	FI599424
CH232-435N17	chr5:38934062-38934163	+	FI599501
CH232-001K16	chr5:39234642-39234931	-	FI596945
CH232-001L02	chr5:49290806-49291193	+	FI596963
CH232-003D17	chr5:51278925-51279141	+	FI598105
CH232-004D13	chr5:53805616-53806308	+	FI846924
CH232-001B20	chr5:64089457-64090053	-	FI596555
CH232-004P03	chr5:65320717-65321009	-	FI847447
CH232-175A24	chr5:66239060-66239097	+	FI599136
CH232-001A18	chr5:67189072-67189372	+	FI596506
CH232-004L19	chr5:68526636-68526895	-	FI847294
CH232-003C19	chr5:78420024-78420102	+	FI598061
CH232-004A24	chr5:78896888-78897208	-	FI846805
CH232-002P02	chr5:90956547-90957011	+	FI597891
CH232-003F12	chr5:93794893-93794989	+	FI598185
CH232-004M19	chr5:9565313-9565444	+	FI847338
CH232-003K12	chr5:97228137-97228271	-	FI598410
CH232-002G23	chr6:10672536-10672925	-	FI597508
CH232-116J05	chr6:112439285-112439503	-	FI598679
CH232-236F17	chr6:112599599-112599965	-	FI598978
CH232-232A06	chr6:119540972-119541393	-	FI598919
CH232-003G07	chr6:12661964-12662110	+	FI598222
CH232-003P13	chr6:14508209-14508385	-	FI598635
CH232-002B24	chr6:148454655-148455323	-	FI597280
CH232-001N21	chr6:16561837-16561979	-	FI597097
CH232-001H02	chr6:22869733-22869823	-	FI596780
CH232-004A02	chr6:38714946-38715146	-	FI846762
CH232-004O02	chr6:40147421-40147906	+	FI847399
CH232-003E03	chr6:43196097-43196421	+	FI598125
CH232-004D09	chr6:43618400-43618630	+	FI846916
CH232-004J09	chr6:44963752-44964447	-	FI847191
CH232-101O19	chr6:48357112-48357604	-	FI599348
CH232-483M14	chr6:48371901-48372480	-	FI599590
CH232-001F20	chr6:48511429-48511856	+	FI596723
CH232-004D20	chr6:49886823-49886950	-	FI846939
CH232-001F08	chr6:51835331-51835941	-	FI596699
CH232-003H05	chr6:52690714-52690805	+	FI598259
CH232-391A02	chr6:54936369-54936885	+	FI599367
CH232-398C14	chr6:54968183-54968913	+	FI599382
CH232-453A12	chr6:55002934-55003030	+	FI599537
CH232-431K03	chr6:55107231-55107421	-	FI599489
CH232-127A14	chr6:55159731-55159840	-	FI598753
CH232-414M22	chr6:55185186-55185266	-	FI599434
CH232-001A12	chr6:55576955-55577136	-	FI596495
CH232-004C23	chr6:56107420-56107509	+	FI846897
CH232-001E12	chr6:56456146-56456272	-	FI596665
CH232-013F07	chr6:59250741-59250860	-	FI598751
CH232-004F07	chr6:60913411-60913655	-	FI847005
CH232-001M07	chr6:61303523-61303636	-	FI597021
CH232-004I23	chr6:64258030-64258370	+	FI847172
CH232-002A15	chr6:64875092-64875559	+	FI597221
CH232-001C21	chr6:65044754-65045214	-	FI596600
CH232-002G09	chr6:6510314-6510534	-	FI597484
CH232-001B24	chr6:65731860-65731954	-	FI596563
CH232-003F18	chr6:66840664-66841078	-	FI598198
CH232-004B06	chr6:78409530-78409783	-	FI846817
CH232-002N17	chr6:79181374-79181468	-	FI597826
CH232-001P16	chr6:82718467-82718593	-	FI597176
CH232-004M22	chr6:82971929-82972143	+	FI847344
CH232-159M12	chr6:87814495-87814606	+	FI598969
CH232-120O05	chr6:87988402-87988634	-	FI598682
CH232-101M20	chr6:88010727-88011092	-	FI599345
CH232-001L09	chr6:88673260-88673462	-	FI596977
CH232-002N22	chr6:93681697-93682522	+	FI597836
CH232-049K02	chr6:95344461-95344800	-	FI599058
CH232-002M15	chr7:103909568-103909642	+	FI597774
CH232-004M02	chr7:104427580-104427684	-	FI847306
CH232-003H07	chr7:109034584-109034752	-	FI598262
CH232-003O06	chr7:110160656-110161003	-	FI598577
CH232-002A03	chr7:110483604-110484215	+	FI597197
CH232-003B19	chr7:114812406-114813119	-	FI598014
CH232-001H16	chr7:114890706-114890762	-	FI596809
CH232-004D16	chr7:121454389-121454720	-	FI846930
CH232-002B23	chr7:122252983-122253113	-	FI597278
CH232-003C09	chr7:122960473-122961157	-	FI598041
CH232-001P13	chr7:137549606-137549713	+	FI597170
CH232-242H09	chr7:142755189-142755484	-	FI599006
CH232-002M14	chr7:24156842-24157162	-	FI597772
CH232-004O12	chr7:25214023-25214171	-	FI847419
CH232-289L14	chr7:29029050-29029204	+	FI599392
CH232-307P03	chr7:29050112-29050693	+	FI598785
CH232-454G09	chr7:29103595-29103670	+	FI599538
CH232-212J13	chr7:29105902-29106105	+	FI598730
CH232-398L01	chr7:29105902-29106105	+	FI599386
CH232-428K09	chr7:29120401-29120924	+	FI599479
CH232-427P20	chr7:29138478-29138630	+	FI599472
CH232-279C11	chr7:29193163-29193398	-	FI599364
CH232-272D21	chr7:29202760-29203049	-	FI599285
CH232-165I08	chr7:29477267-29477383	-	FI599044
CH232-004H02	chr7:30896921-30897018	-	FI847084
CH232-001M09	chr7:3565272-3565385	-	FI597024
CH232-002G22	chr7:49209054-49209695	-	FI597506
CH232-001K19	chr7:55427971-55428168	-	FI596951
CH232-001C13	chr7:6001673-6001742	+	FI596585
CH232-001J06	chr7:68008669-68009138	-	FI596880
CH232-003H16	chr7:68799374-68799931	+	FI598280
CH232-001A03	chr7:74003795-74004000	-	FI596477
CH232-003B24	chr7:76247991-76248255	+	FI598024
CH232-002A13	chr7:79004307-79004607	-	FI597217
CH232-001M13	chr7:80188173-80188259	-	FI597033
CH232-003I02	chr7:80190422-80191009	-	FI598300
CH232-002N15	chr7:80201090-80201217	+	FI597822
CH232-003O02	chr7:91681592-91682361	+	FI598568
CH232-001M14	chr7:92953882-92953956	+	FI597035
CH232-002H05	chr8:105708310-105708414	-	FI597518
CH232-105K20	chr8:113033268-113033488	+	FI598658
CH232-444G06	chr8:113041665-113041858	+	FI599516
CH232-433H17	chr8:113051164-113051505	+	FI599497
CH232-321K02	chr8:113229404-113229592	-	FI598820
CH232-004E12	chr8:113468175-113468323	-	FI846969
CH232-001B10	chr8:115454449-115454541	-	FI596535
CH232-004B08	chr8:116644343-116644408	-	FI846822
CH232-002C19	chr8:131512227-131512424	+	FI597318
CH232-002G12	chr8:3463862-3464232	-	FI597489
CH232-003O15	chr8:3527276-3527348	-	FI598592
CH232-280B17	chr8:37763054-37763176	-	FI599368
CH232-425M22	chr8:37809114-37809322	-	FI599461
CH232-002F04	chr8:40868476-40869150	-	FI597429
CH232-001J12	chr8:42803027-42803272	+	FI596893
CH232-001A04	chr8:45229603-45229690	+	FI596479
CH232-003F07	chr8:45580752-45580957	-	FI598177
CH232-001F15	chr8:51424222-51424793	-	FI596714
CH232-003J20	chr8:55636433-55636981	+	FI598382
CH232-004M09	chr8:56191634-56191974	-	FI847320
CH232-001E04	chr8:62534168-62534591	-	FI596650
CH232-004A03	chr8:64099833-64100099	-	FI846764
CH232-001H17	chr8:6918307-6918810	+	FI596811
CH232-001A11	chr8:69876374-69876629	+	FI596493
CH232-004O01	chr8:71397170-71397342	-	FI847397
CH232-002P05	chr8:74842384-74842876	+	FI597898
CH232-002M18	chr8:75300669-75300837	+	FI597779
CH232-003H06	chr8:81523779-81524033	+	FI598261
CH232-004H03	chr8:91599591-91600227	+	FI847086
CH232-345P16	chr8:95824018-95824596	+	FI599021
CH232-163C13	chr8:95843196-95843301	+	FI599033
CH232-457B12	chr8:95853767-95854098	+	FI599549
CH232-003A15	chr8:95953054-95953209	-	FI597966
CH232-004K14	chr9:100348583-100348645	+	FI847241
CH232-003J08	chr9:108163456-108163527	+	FI598359
CH232-256P17	chr9:108633733-108633853	+	FI599178
CH232-402E21	chr9:108711542-108712139	+	FI599402
CH232-447E06	chr9:108823506-108824153	-	FI599522
CH232-450I20	chr9:108823897-108824172	-	FI599531
CH232-338M06	chr9:108831291-108831773	-	FI598989
CH232-417M14	chr9:108831291-108831773	-	FI599441
CH232-413G02	chr9:108886245-108886416	+	FI599426
CH232-126H03	chr9:108928705-108928810	-	FI598749
CH232-124J20	chr9:108931121-108931398	-	FI598744
CH232-002E22	chr9:21494629-21494804	+	FI597418
CH232-003N11	chr9:23365306-23365483	-	FI598541
CH232-001J16	chr9:25275929-25276186	-	FI596901
CH232-002D20	chr9:27095422-27095968	-	FI597366
CH232-003P02	chr9:27097810-27098440	-	FI598615
CH232-002C16	chr9:27716871-27717037	+	FI597312
CH232-004I16	chr9:28558538-28559193	-	FI847157
CH232-156D24	chr9:30289012-30289244	+	FI598949
CH232-148J21	chr9:30309691-30309983	+	FI598928
CH232-001L17	chr9:3362984-3363068	+	FI596992
CH232-002A22	chr9:36968138-36968932	+	FI597233
CH232-004P01	chr9:41803985-41804139	-	FI847442
CH232-075D20	chr9:48989631-48989833	+	FI599226
CH232-194J04	chr9:48989631-48989833	+	FI599330
CH232-508I10	chr9:49012437-49012556	+	FI599625
CH232-393O21	chr9:49012938-49013020	+	FI599374
CH232-446H19	chr9:49092207-49092656	+	FI599518
CH232-523G05	chr9:49092207-49092705	+	FI599459
CH232-305L16	chr9:49099853-49099991	-	FI598732
CH232-402A22	chr9:49200152-49200268	-	FI599398
CH232-142O16	chr9:49224073-49224737	-	FI598861
CH232-248G12	chr9:49235889-49236745	-	FI599094
CH232-003E24	chr9:49914501-49914549	+	FI598165
CH232-003J19	chr9:51081141-51081596	-	FI598381
CH232-003I21	chr9:51927549-51928269	+	FI598337
CH232-002M09	chr9:57681582-57681794	-	FI597762
CH232-002K14	chr9:60429281-60429445	+	FI597676
CH232-001M03	chr9:60875871-60876002	+	FI597013
CH232-001P01	chr9:61278489-61278584	+	FI597147
CH232-001I16	chr9:62816194-62816362	+	FI596855
CH232-002J03	chr9:62816194-62816362	+	FI597609
CH232-001F03	chr9:65012721-65013378	+	FI596691
CH232-001D19	chr9:68949667-68950214	+	FI596636
CH232-001F01	chr9:69582501-69582654	+	FI596689
CH232-001K03	chr9:70101611-70101733	+	FI596920
CH232-257F24	chr9:70547240-70547498	+	FI599182
CH232-324M06	chr9:70631772-70631936	+	FI598881
CH232-497F15	chr9:70663160-70663497	+	FI599611
CH232-342N21	chr9:70663160-70663576	+	FI599004
CH232-189I11	chr9:70688645-70688858	-	FI599311
CH232-419B22	chr9:70750525-70750643	-	FI599448
CH232-003L14	chr9:72532398-72532475	-	FI598460
CH232-003N21	chr9:74703277-74703352	-	FI598560
CH232-004F14	chr9:75464340-75464416	-	FI847017
CH232-162P04	chr9:77621782-77621883	+	FI599028
CH232-228I22	chr9:77867203-77867479	-	FI598915
CH232-002K16	chr9:78987804-78988216	+	FI597679
CH232-003N20	chr9:89933974-89934289	+	FI598559
CH232-001D22	chr9:90078960-90079067	-	FI596639
CH232-002M23	chr9:93040111-93040427	+	FI597790
CH232-004C15	chr9:94735517-94735895	+	FI846880
CH232-002L12	chrX:10839756-10839907	+	FI597720
CH232-004C11	chrX:126272153-126272558	-	FI846873
CH232-002J19	chrX:132989195-132989446	-	FI597642
CH232-004G15	chrX:137578607-137578754	+	FI847062
CH232-001F13	chrX:139458179-139458346	+	FI596710
CH232-001F12	chrX:154558029-154558116	+	FI596708
CH232-003D21	chrX:155676928-155677181	-	FI598113
CH232-003I19	chrX:161124057-161124130	+	FI598332
CH232-004O23	chrX:20647325-20647463	-	FI847438
CH232-003I17	chrX:36749272-36749457	-	FI598329
CH232-002L10	chrX:45429357-45429483	+	FI597716
CH232-001M20	chrX:54936368-54936483	-	FI597046
CH232-001L15	chrX:72086903-72087236	-	FI596989
CH232-001L16	chrX:73816451-73816896	+	FI596991
CH232-004B12	chrX:74381221-74381309	-	FI846829
CH232-001N24	chrX:74749029-74749217	+	FI597103
CH232-313N06	chrX:94402161-94402271	+	FI598808
CH232-124C02	chrX:94422542-94422758	+	FI598740
CH232-467A06	chrX:94435486-94435821	+	FI599564
CH232-254E16	chrX:94591652-94592004	-	FI599114
CH232-003K03	chrX:98330591-98331154	+	FI598392
