# Supplementary material for: Development of genomic resources for the prairie vole (Microtus ochrogaster): construction of a BAC library and vole-mouse comparative cytogenetic map
Source: BMC Genomics. 2010 Jan 28;11:70. doi: 10.1186/1471-2164-11-70 (PMC2824727; doi:10.1186/1471-2164-11-70)
Supplement: Additional file 3 — Supplementary Table S3. Concordant vole BAC-end mate pairs compared to mouse genome (mm8). [file 1471-2164-11-70-S3.XLS]

## Sheet: Sheet1
Supplementary Table 3. Concordant vole BAC-end mate pairs compared to mouse genome (mm8).
Clone Name	Location in mouse genome	GenBank Ac# for BES mate-pairs	Distance between left and right BES (bp)
CH232-002C13	chr1:156410334-156560335	FI597306,FI597307	150001
CH232-002E17	chr1:168478852-168647786	FI597409,FI597408	168934
CH232-003G24	chr1:175925756-176035364	FI598250,FI598251	109608
CH232-003M16	chr1:24039744-24206006	FI598510,FI598511	166262
CH232-157D01	chr1:36280456-36441942	FI598960,FI598961	161486
CH232-004C18	chr1:84296784-84478659	FI846887,FI846886	181875
CH232-001N06	chr10:107892264-108032343	FI597067,FI597066	140079
CH232-002E14	chr10:119079377-119274624	FI597403,FI597402	195247
CH232-003I13	chr10:24591369-24732392	FI598320,FI598321	141023
CH232-003F04	chr10:31694166-31863223	FI598171,FI598172	169057
CH232-025K17	chr10:5419899-5613722	FI598867,FI598866	193823
CH232-004H17	chr10:57294528-57442008	FI847113,FI847114	147480
CH232-002I24	chr10:58135215-58334100	FI597604,FI597603	198885
CH232-004L20	chr10:59040044-59220135	FI847295,FI847296	180091
CH232-129N24	chr11:103903113-104082429	FI598764,FI598765	179316
CH232-098L02	chr11:103920722-104098577	FI599324,FI599325	177855
CH232-483L02	chr11:103923264-104063198	FI599588,FI599587	139934
CH232-483C15	chr11:103940531-104082429	FI599583,FI599584	141898
CH232-071L09	chr11:103950635-104098577	FI599214,FI599215	147942
CH232-004L23	chr11:113237408-113378826	FI847299,FI847300	141418
CH232-003E04	chr11:20755449-20889365	FI598127,FI598128	133916
CH232-001N09	chr11:34968332-35143104	FI597072,FI597073	174772
CH232-147N05	chr11:36146928-36310050	FI598876,FI598877	163122
CH232-001C20	chr11:57220360-57379215	FI596599,FI596598	158855
CH232-003P01	chr11:65682853-65820714	FI598612,FI598613	137861
CH232-030H21	chr11:78495324-78648233	FI598955,FI598954	152909
CH232-151P10	chr11:78495324-78648233	FI598940,FI598941	152909
CH232-004B01	chr11:78867567-79030155	FI846808,FI846807	162588
CH232-002C17	chr11:78867567-79030185	FI597315,FI597314	162618
CH232-001J02	chr11:82181488-82375293	FI596873,FI596872	193805
CH232-407G10	chr11:98135096-98301754	FI599412,FI599411	166658
CH232-221C08	chr11:98140466-98303958	FI598819,FI598818	163492
CH232-346B17	chr11:98148795-98304096	FI599072,FI599073	155301
CH232-003I20	chr11:99044527-99222056	FI598335,FI598334	177529
CH232-004I22	chr12:66161758-66350833	FI847169,FI847170	189075
CH232-001C15	chr12:72732620-72906096	FI596589,FI596588	173476
CH232-001I06	chr12:75874699-76027530	FI596837,FI596836	152831
CH232-122N20	chr12:76873503-77064823	FI598736,FI598737	191320
CH232-169O20	chr12:80650108-80817391	FI599121,FI599120	167283
CH232-100F06	chr12:80695591-80880224	FI599336,FI599337	184633
CH232-472K16	chr12:80723433-80879098	FI599568,FI599569	155665
CH232-002P07	chr12:89233474-89337389	FI597901,FI597902	103915
CH232-001P05	chr12:90364930-90538084	FI597155,FI597154	173154
CH232-003K01	chr12:97424427-97570279	FI598389,FI598388	145852
CH232-004F13	chr13:109533127-109725053	FI847015,FI847016	191926
CH232-003E06	chr13:21037881-21223310	FI598131,FI598132	185429
CH232-004C21	chr13:30680787-30836650	FI846892,FI846893	155863
CH232-001B14	chr13:34157954-34320934	FI596543,FI596542	162980
CH232-141G19	chr13:73916408-74100356	FI598844,FI598845	183948
CH232-459H06	chr13:73980324-74134068	FI599559,FI599558	153744
CH232-003B12	chr13:80877131-81017773	FI598002,FI598003	140642
CH232-004M04	chr13:83700478-83838506	FI847309,FI847310	138028
CH232-107G10	chr13:9113209-9270133	FI598661,FI598660	156924
CH232-004D24	chr14:27118101-27275741	FI846944,FI846945	157640
CH232-004N19	chr14:31095193-31274215	FI847386,FI847385	179022
CH232-001J10	chr14:62076929-62251756	FI596889,FI596888	174827
CH232-498J02	chr14:64691521-64820540	FI599616,FI599615	129019
CH232-003A13	chr14:72050870-72213872	FI597961,FI597962	163002
CH232-003A10	chr14:79399100-79588598	FI597955,FI597956	189498
CH232-358P17	chr15:61283477-61454630	FI599112,FI599113	171153
CH232-019C09	chr15:61370650-61545824	FI598778,FI598779	175174
CH232-380M12	chr15:61418910-61597759	FI599276,FI599275	178849
CH232-002H12	chr15:7838277-8026647	FI597531,FI597532	188370
CH232-003B23	chr15:80844198-81016939	FI598022,FI598023	172741
CH232-003N22	chr16:25293047-25452185	FI598563,FI598562	159138
CH232-003A07	chr16:25727401-25902666	FI597950,FI597949	175265
CH232-001M02	chr16:34709741-34883034	FI597011,FI597010	173293
CH232-004H11	chr16:35020747-35179571	FI847102,FI847101	158824
CH232-004D23	chr16:43464609-43614781	FI846942,FI846943	150172
CH232-003A16	chr16:50112141-50259210	FI597967,FI597968	147069
CH232-002D16	chr16:5406840-5540504	FI597360,FI597359	133664
CH232-004J07	chr16:72536352-72690383	FI847187,FI847188	154031
CH232-002E08	chr17:24492647-24648759	FI597390,FI597391	156112
CH232-004J10	chr17:45020428-45153903	FI847194,FI847193	133475
CH232-003L15	chr17:51263045-51440595	FI598462,FI598463	177550
CH232-002F12	chr17:85761520-85894254	FI597444,FI597445	132734
CH232-002J10	chr18:14872181-14976751	FI597623,FI597624	104570
CH232-003E22	chr18:22481625-22652178	FI598161,FI598162	170553
CH232-173P12	chr18:39498387-39593373	FI599132,FI599133	94986
CH232-071P17	chr18:81866721-82032427	FI599218,FI599219	165706
CH232-001D07	chr19:10792353-10960618	FI596619,FI596618	168265
CH232-003P04	chr19:15433666-15625719	FI598619,FI598618	192053
CH232-002I01	chr19:22835742-22993615	FI597558,FI597557	157873
CH232-004M01	chr19:29400503-29552803	FI847303,FI847304	152300
CH232-002O20	chr19:32090790-32259862	FI597879,FI597880	169072
CH232-002E15	chr19:32928664-33112812	FI597404,FI597405	184148
CH232-003M14	chr19:3346292-3509393	FI598507,FI598506	163101
CH232-272A06	chr2:109473040-109627182	FI599282,FI599281	154142
CH232-527F05	chr2:109498343-109647840	FI599471,FI599470	149497
CH232-030D18	chr2:109507865-109691940	FI598947,FI598946	184075
CH232-004E22	chr2:121292576-121452050	FI846988,FI846989	159474
CH232-178D16	chr2:130082218-130274431	FI599152,FI599153	192213
CH232-519O13	chr2:130131259-130274431	FI599428,FI599429	143172
CH232-002A08	chr2:130228982-130383979	FI597206,FI597207	154997
CH232-001L10	chr2:141429744-141624025	FI596979,FI596978	194281
CH232-003B04	chr2:144292980-144405362	FI597986,FI597987	112382
CH232-004E01	chr2:34231939-34373356	FI846946,FI846947	141417
CH232-003C11	chr2:62749668-62936396	FI598046,FI598045	186728
CH232-003L12	chr2:6974077-7130271	FI598456,FI598457	156194
CH232-002K10	chr2:74328275-74517352	FI597668,FI597667	189077
CH232-001O01	chr2:82827718-82932531	FI597104,FI597105	104813
CH232-004E06	chr3:118225747-118378050	FI846957,FI846956	152303
CH232-002F16	chr3:148912888-149067236	FI597452,FI597453	154348
CH232-064J20	chr3:19676259-19874506	FI599146,FI599147	198247
CH232-431E10	chr3:19883896-20056849	FI599487,FI599486	172953
CH232-004O04	chr3:26256785-26413113	FI847403,FI847404	156328
CH232-004E19	chr3:50986108-51150829	FI846983,FI846982	164721
CH232-004K20	chr3:53315555-53498611	FI847254,FI847253	183056
CH232-004B14	chr4:105828849-105981609	FI846834,FI846833	152760
CH232-004I15	chr4:108407416-108574271	FI847155,FI847156	166855
CH232-002L21	chr4:109549914-109735669	FI597737,FI597738	185755
CH232-003I23	chr4:136372834-136550836	FI598341,FI598340	178002
CH232-001K10	chr4:23537018-23730421	FI596935,FI596934	193403
CH232-003F24	chr4:80831187-80987438	FI598210,FI598209	156251
CH232-001B19	chr4:83629391-83763162	FI596552,FI596553	133771
CH232-002F05	chr4:87445499-87589247	FI597430,FI597431	143748
CH232-004F11	chr4:94439097-94591370	FI847011,FI847012	152273
CH232-001M11	chr5:111785932-111950363	FI597028,FI597029	164431
CH232-002N12	chr5:122562050-122699020	FI597815,FI597816	136970
CH232-003N14	chr5:127719831-127847527	FI598546,FI598547	127696
CH232-003O16	chr5:132370083-132535063	FI598595,FI598594	164980
CH232-004G12	chr5:134006727-134183160	FI847056,FI847055	176433
CH232-012K23	chr5:31448979-31572867	FI598746,FI598747	123888
CH232-005M10	chr5:37186804-37344146	FI598681,FI598680	157342
CH232-003A05	chr5:45399638-45500673	FI597946,FI597945	101035
CH232-004G21	chr5:66939059-67079597	FI847073,FI847074	140538
CH232-001L19	chr5:97631891-97802834	FI596996,FI596997	170943
CH232-223P13	chr6:112283847-112432884	FI598891,FI598890	149037
CH232-369G20	chr6:112433261-112534204	FI599201,FI599200	100943
CH232-173J21	chr6:112433261-112595206	FI599128,FI599129	161945
CH232-002K17	chr6:112684434-112852389	FI597682,FI597681	167955
CH232-001N16	chr6:113342835-113503451	FI597087,FI597086	160616
CH232-003P24	chr6:119946568-120129014	FI598654,FI598655	182446
CH232-004I02	chr6:124284457-124399978	FI847131,FI847132	115521
CH232-002B16	chr6:134414606-134549916	FI597265,FI597264	135310
CH232-002M05	chr6:148650173-148820749	FI597753,FI597754	170576
CH232-003A21	chr6:18103128-18272887	FI597973,FI597974	169759
CH232-003D19	chr6:32747427-32904270	FI598109,FI598110	156843
CH232-003M11	chr6:51953639-52120183	FI598501,FI598500	166544
CH232-195F09	chr6:54990554-55185266	FI599338,FI599339	194712
CH232-194M19	chr6:54990555-55176892	FI599334,FI599335	186337
CH232-244N04	chr6:54995018-55087149	FI599071,FI599070	92131
CH232-162L07	chr6:87952075-88082766	FI599025,FI599024	130691
CH232-004L07	chr7:101576079-101746212	FI847274,FI847273	170133
CH232-002I02	chr7:109599163-109745263	FI597559,FI597560	146100
CH232-185B13	chr7:142730177-142885089	FI599227,FI599228	154912
CH232-003N17	chr7:75427812-75592054	FI598553,FI598552	164242
CH232-004F03	chr7:80201090-80375202	FI846996,FI846997	174112
CH232-002J22	chr7:90967076-91134209	FI597646,FI597645	167133
CH232-001I04	chr7:94004522-94179589	FI596833,FI596832	175067
CH232-004P12	chr8:117429803-117580971	FI847462,FI847463	151168
CH232-002H24	chr8:48827510-49014604	FI597556,FI597555	187094
CH232-002A10	chr8:51958979-52139664	FI597211,FI597210	180685
CH232-003E14	chr8:89862557-90052688	FI598148,FI598147	190131
CH232-002E04	chr8:91247390-91416823	FI597383,FI597382	169433
CH232-080D05	chr8:95781606-95883870	FI599238,FI599237	102264
CH232-004M12	chr8:99416410-99614296	FI847324,FI847325	197886
CH232-001M16	chr9:101411435-101583404	FI597039,FI597038	171969
CH232-428J03	chr9:108793056-108931236	FI599474,FI599475	138180
CH232-001C14	chr9:111839128-111992415	FI596587,FI596586	153287
CH232-004B17	chr9:115855173-116011787	FI846840,FI846839	156614
CH232-002I04	chr9:34571540-34724824	FI597563,FI597564	153284
CH232-003O24	chr9:40503617-40656578	FI598610,FI598611	152961
CH232-004I17	chr9:43599002-43768474	FI847160,FI847159	169472
CH232-406D17	chr9:48927493-49099991	FI599408,FI599407	172498
CH232-402A21	chr9:49015943-49200268	FI599395,FI599394	184325
CH232-503L12	chr9:49092207-49224734	FI599619,FI599620	132527
CH232-379I20	chr9:49112458-49297995	FI599263,FI599264	185537
CH232-381P05	chr9:49112458-49298043	FI599283,FI599284	185585
CH232-003H09	chr9:58247841-58406118	FI598267,FI598266	158277
CH232-464P11	chr9:70538406-70688858	FI599562,FI599563	150452
CH232-284L06	chr9:70650850-70821891	FI599377,FI599376	171041
CH232-003N01	chr9:73998799-74151978	FI598525,FI598524	153179
CH232-003D16	chr9:99157370-99304664	FI598104,FI598103	147294
CH232-002J24	chrX:13347020-13512183	FI597649,FI597650	165163
CH232-001A13	chrX:156164762-156333939	FI596497,FI596496	169177
CH232-004G17	chrX:7084971-7242721	FI847066,FI847065	157750
CH232-328I20	chrX:94348522-94517677	FI598900,FI598901	169155
CH232-333E15	chrX:94349180-94517681	FI598920,FI598921	168501
CH232-323D21	chrX:94352500-94525076	FI598829,FI598828	172576
CH232-391C09	chrX:94461170-94576591	FI599370,FI599371	115421
