# Supplementary material for: Development of genomic resources for the prairie vole (Microtus ochrogaster): construction of a BAC library and vole-mouse comparative cytogenetic map
Source: BMC Genomics. 2010 Jan 28;11:70. doi: 10.1186/1471-2164-11-70 (PMC2824727; doi:10.1186/1471-2164-11-70)
Supplement: Additional file 4 — Supplementary Table S4. Discordant vole BAC-end mate pairs compared to the mouse genome (mm8). [file 1471-2164-11-70-S4.XLS]

## Sheet: Sheet1
Supplementary Table 4. Discordant vole BAC-end mate pairs compared to the mouse genome (mm8).
Clone Name	Type of structural difference	Mouse genome location of 'left' BES	Strand	GenBank Ac# 'left' BES	Mouse genome location of 'right' BES	Strand	GenBank Ac# 'right' BES	Distance between left and right BES (bp)
CH232-003B09	Complex/Large	chr2:105996162-105996875	-	FI597996	chr2:131211534-131212500	+	FI597997	25216338
CH232-001A08	Complex/Large	chr8:96403323-96403493	+	FI596487	chr8:124418036-124418077	-	FI596486	28014754
CH232-400A06	Deletion vole/insertion mouse	chr10:5402129-5402593	+	FI599390	chr10:5613559-5613722	-	FI599391	211593
CH232-002B13	Deletion vole/insertion mouse	chr10:64071796-64071886	+	FI597260	chr10:64285984-64286331	-	FI597261	214535
CH232-004L04	Insertion vole/deletion mouse	chr10:91879275-91879485	+	FI847270	chr10:91946384-91946799	-	FI847269	67524
CH232-002I11	Deletion vole/insertion mouse	chr10:97761685-97761886	+	FI597578	chr10:97991791-97992102	-	FI597577	230417
CH232-004M07	Deletion vole/ insertion mouse	chr12:45345836-45346221	+	FI847316	chr12:45576097-45576457	-	FI847315	230621
CH232-001K21	Deletion vole/insertion mouse	chr12:69596959-69597094	+	FI596955	chr12:69801840-69802159	-	FI596954	205200
CH232-002G13	Deletion vole/insertion mouse	chr13:48922530-48923247	+	FI597490	chr13:49133420-49133668	-	FI597491	211138
CH232-001D14	Deletion vole/insertion mouse	chr14:38946084-38946319	+	FI596627	chr14:39152971-39153063	-	FI596626	206979
CH232-004A13	Insertion vole/deletion mouse	chr14:96902315-96903237	+	FI846783	chr14:96947222-96947874	-	FI846784	45559
CH232-001I13	Deletion vole/insertion mouse	chr15:10692575-10692848	+	FI596848	chr15:10933471-10933654	-	FI596849	241079
CH232-003P05	Deletion vole/insertion mouse	chr15:6106853-6107023	+	FI598620	chr15:6307979-6308032	-	FI598621	201179
CH232-002L19	Deletion vole/insertion mouse	chr15:63551500-63551605	+	FI597733	chr15:63815225-63815421	-	FI597734	263921
CH232-002F15	Deletion vole/insertion mouse	chr16:12217295-12217602	+	FI597451	chr16:12430890-12431249	-	FI597450	213954
CH232-001K04	Deletion vole/insertion mouse	chr18:32557699-32558262	+	FI596922	chr18:32768577-32768850	-	FI596923	211151
CH232-003B15	Deletion vole/insertion mouse	chr18:51753104-51753473	+	FI598009	chr18:51969261-51969627	-	FI598008	216523
CH232-004I01	Insertion vole/deletion mouse	chr18:69502782-69502881	+	FI847130	chr18:69559590-69560236	-	FI847129	57454
CH232-003F23	Deletion vole/insertion mouse	chr2:16941204-16941446	+	FI598207	chr2:17164199-17164416	-	FI598208	223212
CH232-004C13	Deletion vole/ insertion mouse	chr2:40438373-40438529	+	FI846876	chr2:40643586-40643785	-	FI846877	205412
CH232-002E11	Deletion vole/insertion mouse	chr3:134917601-134918799	+	FI597397	chr3:135167926-135168138	-	FI597396	250537
CH232-245B19	Deletion vole/insertion mouse	chr3:19701207-19701596	+	FI599074	chr3:19909743-19909920	-	FI599075	208713
CH232-004D19	Deletion vole/ insertion mouse	chr3:41799928-41800029	+	FI846936	chr3:42039683-42039886	-	FI846937	239958
CH232-004O14	Deletion vole/ insertion mouse	chr3:76163444-76163810	+	FI847422	chr3:76425247-76425300	-	FI847423	261856
CH232-001A10	Deletion vole/insertion mouse	chr4:105015024-105015117	+	FI596491	chr4:105220537-105221004	-	FI596490	205980
CH232-001C23	Deletion vole/insertion mouse	chr4:15211760-15211902	+	FI596604	chr4:15449591-15449730	-	FI596605	237970
CH232-002I22	Deletion vole/insertion mouse	chr6:76296538-76297344	+	FI597599	chr6:76503083-76503305	-	FI597600	206767
CH232-138J03	Deletion vole/insertion mouse	chr7:142439201-142439356	+	FI598840	chr7:142745855-142746002	-	FI598841	306801
CH232-343H20	Deletion vole/insertion mouse	chr7:29147451-29147601	+	FI599008	chr7:29477267-29477383	-	FI599009	329932
CH232-155G06	Deletion vole/insertion mouse	chr7:29147456-29147601	+	FI598945	chr7:29477267-29477383	-	FI598944	329927
CH232-001F23	Deletion vole/insertion mouse	chr7:75881803-75882347	+	FI596729	chr7:76169669-76170003	-	FI596730	288200
CH232-252P17	Deletion vole/insertion mouse	chr8:37603419-37603602	+	FI599110	chr8:37809198-37809322	-	FI599111	205903
CH232-316G03	Deletion vole/insertion mouse	chr9:108688414-108689127	+	FI598817	chr9:108931121-108931236	-	FI598816	242822
CH232-325I03	Deletion vole/insertion mouse	chr9:108688414-108689139	+	FI598888	chr9:108928705-108928810	-	FI598889	240396
CH232-185B11	Deletion vole/insertion mouse	chr9:108711310-108712061	+	FI599223	chr9:108931121-108931214	-	FI599224	219904
CH232-147N03	Insertion vole/deletion mouse	chr5:120248360-120248728	+	FI598873	chr5:120334893-120334982	-	FI598872	86622
CH232-001F16	Insertion vole/deletion mouse	chr9:68870320-68870528	+	FI596715	chr9:68941094-68941645	-	FI596716	71325
CH232-325G21	Inversion	chr1:36363177-36364376	-	FI598884	chr1:51968342-51968416	-	FI598885	15605239
CH232-308C24	Inversion	chr1:36373308-36373596	-	FI598788	chr1:51968342-51968416	-	FI598789	15595108
CH232-001J15	Inversion	chr13:18817877-18818079	+	FI596899	chr13:49826602-49826667	+	FI596898	31008790
CH232-457C18	Inversion	chr13:3933183-3933313	+	FI599551	chr13:4131976-4132103	+	FI599550	198920
CH232-236J14	Translocation	chr1:9553337-9553547	-	FI598983	chr3:19895782-19896267	+	FI598982	n.a.
CH232-002J01	Translocation	chr10:121451575-121451650	-	FI597605	chr8:88253485-88253569	-	FI597606	n.a.
CH232-001H13	Translocation	chr11:42302736-42302791	+	FI596802	chr12:14256901-14257577	-	FI596803	n.a.
CH232-249L03	Translocation	chr12:73615779-73615861	-	FI599098	chr5:31435544-31436102	-	FI599099	n.a.
CH232-256O23	Translocation	chr12:73615779-73615861	-	FI599174	chr5:31435544-31436102	-	FI599175	n.a.
CH232-002O04	Translocation	chr13:4037136-4037378	+	FI597847	chr19:30630669-30630835	-	FI597848	n.a.
CH232-001P11	Translocation	chr15:6005106-6005386	-	FI597167	chr8:87148579-87149310	+	FI597166	n.a.
CH232-004D12	Translocation	chr15:73444461-73444650	+	FI846923	chr17:23791766-23791839	+	FI846922	n.a.
CH232-001O17	Translocation	chr17:76094445-76095053	-	FI597134	chr6:92305694-92305784	-	FI597133	n.a.
CH232-003K05	Translocation	chr19:14029623-14029695	-	FI598396	chrX:137589668-137590362	+	FI598397	n.a.
CH232-523A24	Translocation	chr19:17461306-17461408	+	FI599454	chr7:29147453-29147601	+	FI599455	n.a.
CH232-003L22	Translocation	chr19:37449688-37449780	+	FI598475	chr1:121511825-121512181	-	FI598474	n.a.
CH232-001F22	Translocation	chr19:48889772-48889808	+	FI596728	chr3:149697919-149698036	-	FI596727	n.a.
CH232-408P04	Translocation	chr3:108666203-108666288	-	FI599415	chr7:142766410-142766638	-	FI599416	n.a.
CH232-002O22	Translocation	chr3:118288444-118288560	+	FI597884	chr8:63814612-63815123	-	FI597883	n.a.
CH232-002O24	Translocation	chr3:95326783-95327104	+	FI597888	chr9:62816195-62816362	+	FI597887	n.a.
CH232-002D07	Translocation	chr4:134959228-134959396	-	FI597343	chr9:62816194-62816362	+	FI597342	n.a.
CH232-004J22	Translocation	chr4:52860327-52860375	-	FI847216	chr5:47797860-47798056	+	FI847215	n.a.
CH232-002H21	Translocation	chr8:24238146-24238359	-	FI597549	chr9:110794920-110794989	-	FI597550	n.a.
