# Supplementary material for: Development of genomic resources for the prairie vole (Microtus ochrogaster): construction of a BAC library and vole-mouse comparative cytogenetic map
Source: BMC Genomics. 2010 Jan 28;11:70. doi: 10.1186/1471-2164-11-70 (PMC2824727; doi:10.1186/1471-2164-11-70)
Supplement: Additional file 5 — Supplementary Table S5. Orthologous position of prairie vole BAC clones in the mouse genome (mm8) and chromosomal position in the prairie vole. [file 1471-2164-11-70-S5.XLS]

## Sheet: Sheet1
Supplementary Table 5. Orthologous position of prairie vole BAC clones in the mouse genome (mm8) and chromosomal position in the prairie vole.
Clone name	Orthologous position in mouse genome (mm8)	Vole chromosome
CH232-003M16	chr1:24039744-24206006	13
CH232-003C14	chr1:75444774-n.a.	9
CH232-001O02	chr1:125231648-n.a.	6
CH232-002C13	chr1:156410334-156560335	6
CH232-001N10	chr1:n.a.-189714688	6
CH232-003F23	chr2:16941204-n.a.	n.a.***
CH232-002P14	chr2:n.a.-30200296	n.a.***
CH232-004E01	chr2:34231939-34373356	4
CH232-001O01	chr2:82827718-82932531	n.a.***
CH232-004G23	chr2:n.a.-94303263	n.a.**
CH232-002A08	chr2:130228982-130383979	14
CH232-004O22	chr2:n.a.-159164655	n.a.***
CH232-004N09	chr3:13551622-n.a.	n.a.**
CH232-002O17	chr3:n.a.-18789009	n.a.**
CH232-004E19	chr3:50986108-51150829	n.a.***
CH232-002J09	chr3:59066033-n.a.	n.a.**
CH232-001G01	chr3:109986425-n.a.	21
CH232-002F16	chr3:148912888-149067236	21
CH232-001K10	chr4:23537018-23730421	10
CH232-002C12	chr4:n.a.-62245035	10
CH232-001A10	chr4:105015024-n.a.	10
CH232-003I23	chr4:136372834-136550836	10
CH232-004M19	chr5:9565313-n.a.	26
CH232-003J17	chr5:n.a.-12612694	n.a.**
CH232-003A05	chr5:45399638-45500673	n.a.**
CH232-004G21	chr5:66939059-67079597	6
CH232-001L19	chr5:97631891-97802834	5
CH232-003O16	chr5:132370083-132535063	2
CH232-003A21	chr6:18103128-18272887	n.a.**
CH232-003M11	chr6:51953639-52120183	n.a.***
CH232-001N16	chr6:113342835-113503451	14
CH232-002M05	chr6:148650173-148820749	14
CH232-002M14	chr7:n.a.-24157162	5
CH232-003N17	chr7:75427812-75592054	22
CH232-002I02	chr7:109599163-109745263	8
CH232-001P13	chr7:137549606-n.a.	8
CH232-002G12	chr8:n.a.-3464232	2
CH232-002H24	chr8:48827510-49014604	n.a.*
CH232-002E04	chr8:91247390-91416823	4
CH232-002C19	chr8:131512227-n.a.	4
CH232-001L17	chr9:3362984-n.a.	n.a.***
CH232-002I04	chr9:34571540-34724824	5
CH232-003N01	chr9:73998799-74151978	5
CH232-001C14	chr9:111839128-111992415	5
CH232-001E18	chr10:n.a.-4286346	n.a.*
CH232-004H10	chr10:12221839-n.a.	3
CH232-003F04	chr10:31694166-31863223	n.a.*
CH232-002B13	chr10:64071796-64286331	18
CH232-004I13	chr10:n.a.-86915153	24
CH232-002E14	chr10:119079377-119274624	24
CH232-003C03	chr11:4012134-n.a.	n.a.*
CH232-001N09	chr11:34968332-35143104	7
CH232-002C17	chr11:78867567-79030185	7
CH232-002L24	chr11:n.a.-118369796	7
CH232-001C12	chr12:n.a.-32254432	1
CH232-001C15	chr12:72732620-72906096	1
CH232-003K01	chr12:97424427-97570279	n.a.***
CH232-003C12	chr12:n.a.-116917049	1
CH232-002K12	chr13:13495549-n.a.	16
CH232-001B14	chr13:34157954-34320934	16
CH232-003B12	chr13:80877131-81017773	19
CH232-002M03	chr13:n.a.-110436293	19
CH232-001O24	chr14:17073062-n.a.	6
CH232-001J10	chr14:62076929-62251756	17
CH232-001M19	chr14:n.a.-114592042	6
CH232-003P05	chr15:6106853-6308032	n.a.**
CH232-002L19	chr15:63551500-63815421	15
CH232-003J13	chr15:86171499-n.a.	15
CH232-002D16	chr16:5406840-5540504	n.a.***
CH232-001M02	chr16:34709741-34883034	2
CH232-003O04	chr16:n.a.-80666760	2
CH232-001L22	chr17:5007446-n.a.	9
CH232-003L15	chr17:51263045-51440595	n.a.**
CH232-002F12	chr17:85761520-85894254	9
CH232-002J10	chr18:14872181-14976751	18
CH232-003B15	chr18:51753104-51969627	18
CH232-003M20	chr18:81378211-n.a.	18
CH232-003M14	chr19:3346292-3509393	8
CH232-002O20	chr19:32090790-32259862	8
CH232-001E16	chr19:n.a.-57002292	8
CH232-002J24	chrX:13347020-13512183	X
CH232-002L10	chrX:45429357-n.a.	X
CH232-003K03	chrX:98330591-n.a.	X
CH232-001A13	chrX:156164762-156333939	X
*No hybridization signal.
**Disperse/non-specific hybridization signal.
***Inconsistent hybridization signal.
